# Supplementary material for: Tracking Migraine Symptoms: A Longitudinal Comparison of Smartphone-Based Headache Diaries and Clinical Interviews
Source: Neurol Int. 2025 Feb 24;17(3):33. doi: 10.3390/neurolint17030033 (PMC11944553; doi:10.3390/neurolint17030033)
Supplement: Supplementary file 1 [file neurolint-17-00033-s001.zip]

Archive with 1 entries (1 files):
- neurolint-3435917-supplementary.pdf
